# Supplementary material for: Quantitative Proteomics Identifies the Myb-Binding Protein p160 as a Novel Target of the von Hippel-Lindau Tumor Suppressor
Source: PLoS One. 2011 Feb 28;6(2):e16975. doi: 10.1371/journal.pone.0016975 (PMC3046137; doi:10.1371/journal.pone.0016975)
Supplement: Table S1 — List of proteins displaying more than 2-fold induction upon iron chelation. (XLS) [file pone.0016975.s001.xls]

## Sheet: interact-0604_IS_Fractions_Sequ
protein probability	DFO (+) : DFO (-)	protein name
0.9996	20	Calnexin
0.9998	10	Serpinb2 Plasminogen activator inhibitor 2
0.9812	7.14286	Fhl2 Four and a half LIM domains protein 2
1	5.55556	Sugt1 Suppressor of G2 allele of SKP1 homolog
0.9999	5.26316	GTP-binding protein SAR1b
1	4.7619	C11orf54 homolog
1	4.54545	Glyoxylate reductase/hydroxypyruvate reductase
0.9917	4.34783	Voltage-dependent anion-selective channel protein 1
1	4.16667	Protein quaking
1	3.84615	Actin-related protein 3
1	3.84615	Ubiquitin-conjugating enzyme E2 K
1	3.33333	Multifunctional protein ADE2
1	3.22581	Heterogeneous nuclear ribonucleoprotein M
0.5003	3.22581	EG237361
1	3.125	Leucine-rich repeat flightless-interacting protein 1
0.5523	3.125	Exonuclease 1
1	2.94118	ERO1-like
0.5825	2.94118	Idh1
1	2.77778	Lysyl oxidase
0.674	2.77778	Lysosomal acid phosphatase
1	2.75	HIF-3alpha
0.9622	2.7027	Myb-binding protein p160
0.8493	2.7027	Obg-like ATPase 1
1	2.63158	60S ribosomal protein L30
1	2.63158	Annexin A2
0.9852	2.63158	phosphoenolpyruvate carboxykinase 2
0.9764	2.63158	Nudt3 Diphosphoinositol polyphosphate phosphohydrolase 1
0.5876	2.63158	androgen binding protein gamma
1	2.5641	Methionyl-tRNA synthetase
1	2.5	lactate dehydrogenase A
0.8315	2.5	NDRG1
0.8965	2.43902	Probable ATP-dependent RNA helicase DDX17
1	2.38095	Small nuclear ribonucleoprotein Sm D3
1	2.38095	Hydroxymethylglutaryl-CoA synthase
0.9744	2.38095	Rnmt mRNA cap guanine-N7 methyltransferase
0.594	2.32558	Dipeptidyl peptidase 9
1	2.27273	Calgizzarin
0.9836	2.27273	UBX domain-containing protein 2
1	2.22222	Annexin A1
1	2.22222	Transcription elongation factor B polypeptide 1
0.9901	2.22222	heterogeneous nuclear ribonucleoprotein L
1	2.17391	mitogen-activated protein kinase kinase 1
0.7529	2.17391	C1orf156 homolog
1	2.12766	Cofilin-1
0.9917	2.12766	glutaminase
0.6463	2.12766	Mthfd1l 111 kDa protein
1	2.08333	Histidyl-tRNA synthetase
1	2.08333	Acly Adult male testis cDNA
1	2.08333	Aldoa Fructose-bisphosphate aldolase A
0.9917	2.08333	CYR61/CCN1
0.6657	2.08333	Aminopeptidase B
1	2.04082	Pus7 Pseudouridylate synthase 7 homolog
1	2.04082	Clic4 Chloride intracellular channel protein 4
1	2.04082	Phosphoglycerate mutase 1
1	2.04082	Triosephosphate isomerase
1	2.04082	Phosphoglycerate kinase 1
0.9952	2.04082	Heterogeneous nuclear ribonucleoprotein L-like
