# Supplementary material for: Quantitative Proteomics Identifies the Myb-Binding Protein p160 as a Novel Target of the von Hippel-Lindau Tumor Suppressor
Source: PLoS One. 2011 Feb 28;6(2):e16975. doi: 10.1371/journal.pone.0016975 (PMC3046137; doi:10.1371/journal.pone.0016975)
Supplement: Table S2 — List of proteins displaying more than 2-fold reduction upon iron chelation. The list of proteins induced or reduced by more than 2-fold upon iron chelation is available as ‘list of proteins induced by iron chelation.xls’ and ‘list of proteins reduced by iron chelation.xls’ files, respectively. These datasets contain proteins with ProteinProphet probability score≥0.5. Protein abundance ratios were calculated using ASAPRatio software tool. The description of each column in these data files is as follows: A: ProteinProphet probability score B: Protein abundance ratio (desferrioxamine (+)/desferrioxamine (-)) C: Protein name (XLS) [file pone.0016975.s002.xls]

## Sheet: interact-0604_IS_Fractions_Sequ
protein probability	(+) DFO : (-) DFO	protein name
0.9909	0.483092	Annexin A3
0.982	0.478469	Protein phosphatase 1 regulatory subunit 7
0.535	0.478469	Replication protein A 70 kDa DNA-binding subunit
0.9732	0.47619	Protein transport protein Sec24A
0.9083	0.47619	Acyl-CoA:amino acid N-acyltransferase 2
0.9893	0.465116	Connective tissue growth factor
0.7963	0.465116	Replication protein A 32 kDa subunit
0.9836	0.456621	Cytochrome b-c1 complex subunit 6
1	0.444444	SPARC
1	0.442478	High mobility group protein B2
0.9999	0.438596	Mvk Bone marrow macrophage cDNA
1	0.4329	Electron transfer flavoprotein subunit alpha
1	0.431034	Hypoxanthine-guanine phosphoribosyltransferase
1	0.421941	Legumain
1	0.421941	Larp1 la related protein
1	0.420168	2-amino-3-ketobutyrate coenzyme A ligase
0.8665	0.37594	Pcx Activated spleen cDNA
0.9836	0.37037	ryanodine receptor 3
0.8115	0.369004	Importin-4
0.7748	0.367647	Importin alpha-2
0.9828	0.363636	Gimap4 GTPase
1	0.332226	Acidic leucine-rich nuclear phosphoprotein 32 family member A
0.9804	0.318471	Leucine-rich PPR motif-containing protein
1	0.308642	Transaldolase
0.9844	0.250627	Cytochrome b-c1 complex subunit 1
1	0.19305	Signal recognition particle receptor subunit alpha
0.5191	0.172712	Diacylglycerol O-acyltransferase 1
1	0.147275	Mitochondrial-processing peptidase subunit alpha
0.9909	0.117786	DnaJ homolog subfamily A member 1
1	0.0998004	Uso1 General vesicular transport factor p115
0.5701	0.0866551	Mcm2
0.5704	0.0707214	LOC90826 homolog
1	0.0592768	EH domain-containing protein 1
0.9276	0.0539374	Pleiotropic regulator 1
