# Supplementary material for: Quantitative Proteomics Identifies the Myb-Binding Protein p160 as a Novel Target of the von Hippel-Lindau Tumor Suppressor
Source: PLoS One. 2011 Feb 28;6(2):e16975. doi: 10.1371/journal.pone.0016975 (PMC3046137; doi:10.1371/journal.pone.0016975)
Supplement: Table S3 — List of proteins coimmunoprecipitated with p160. The list of proteins that displayed more than 2-fold enrichment in FLAG-p160 immunoprecipitate is available as ‘list of proteins coimmunoprecipitated with p160.xls’ file. This dataset contains proteins with ProteinProphet probability score≥0.5. Protein abundance ratios were calculated using ASAPRatio software tool. Abundance ratio of 999 denotes that the protein displayed obvious enrichment in the FLAG-p160 immunoprecipitate, but was difficult to quantify. The description of each column in this data file is as follows: A: ProteinProphet probability score B: Protein abundance ratio (FLAG-p160/FLAG-vector) C: Protein name (XLS) [file pone.0016975.s003.xls]

## Sheet: p160 IP-ICAT interact-prot 0608
protein probability	FLAG-p160 : FLAG-vector	protein name
0.99	999	Nucleoplasmin-3
0.99	999	Probable ATP-dependent RNA helicase DDX52
1	999	Isoform 1 of von Hippel-Lindau disease tumor suppressor
1	22.19	Glutamate-rich WD repeat-containing protein 1
1	19.79	Ribosome biogenesis regulatory protein homolog
1	18.14	DNA-directed RNA polymerase I subunit D
0.89	17.86	ribosomal protein L18a
1	17.82	NOL1
1	12.64	Pre-mRNA-processing factor 19
1	12.53	H\ACA ribonucleoprotein complex subunit 2
1	12.52	Sclerostin domain-containing protein 1 precursor
1	12.41	homolog of yeast mRNA transport regulator 3
0.97	11.96	60S ribosomal protein L37
1	11.81	Probable ATP-dependent RNA helicase DDX5
1	11.63	KIAA1187 protein
1	9.25	Lin-28 homolog B
1	9.09	60S ribosomal protein L30
0.78	8.8	Isoform 1 of Probable ATP-dependent RNA helicase DHX36
1	8.73	heterogeneous nuclear ribonucleoprotein A1 isoform b
1	8.29	Isoform 1 of Nucleolar RNA helicase 2
1	7.33	nucleolin
1	7.04	Myb-binding protein p160
1	6.79	H\ACA ribonucleoprotein complex subunit 3
0.99	5.96	Histone-binding protein RBBP7
1	5.55	Chromobox protein homolog 8
1	5.5	elongin C
0.99	5.14	LYAR
1	5.05	Isoform 3 of Probable histone-lysine N-methyltransferase NSD2
1	4.95	Heat shock 70 kDa protein 1
0.91	4.87	NO52
0.99	4.29	Hypothetical protein DKFZp779B0247
0.99	4.27	elongin B
1	4.18	ATP-dependent RNA helicase DDX3X
1	3.87	Isoform Gamma-1 of Serine\threonine-protein phosphatase PP1-gamma catalytic subunit
1	3.49	Putative ATP-dependent RNA helicase DHX30
1	3.33	Isoform 2 of G-rich sequence factor 1
1	3.28	Histone-binding protein RBBP4
1	2.66	RNA-binding protein 28
1	2.51	Periodic tryptophan protein 1 homolog
1	2.46	Ribosome biogenesis protein BOP1
1	2.29	Nucleolar protein NOP5
1	2.13	MKI67 FHA domain-interacting nucleolar phosphoprotein
1	2.01	Isoform Long of Double-stranded RNA-binding protein Staufen homolog 1
